# Supplementary material for: Hydrochorous Seed Transport in the Lower Traisen River before and after Riverbed Restoration
Source: Plants (Basel). 2023 Jun 22;12(13):2409. doi: 10.3390/plants12132409 (PMC10347095; doi:10.3390/plants12132409)
Supplement: Supplementary file 1 [file plants-12-02409-s001.zip]

Archive with 1 entries (1 files):
- plants-2418181-supplementary.pdf
